# Supplementary material for: Jujube Polysaccharide Promotes Neuroprotection and Longevity in Caenorhabditis elegans Through Oxidative Stress Resistance and Stress-Response Signaling
Source: Int J Mol Sci. 2026 May 24;27(11):4727. doi: 10.3390/ijms27114727 (PMC13257073; doi:10.3390/ijms27114727)
Supplement: Supplementary file 1 [file ijms-27-04727-s001.zip]

Archive with 1 entries (1 files):
- ijms-4311660-supplementary.pdf
